# Supplementary material for: Knocked-Out Bombyx mori Protein Disulfide Isomerase Decreases Silk Yields and Mechanical Properties by Affecting the Post-Translational Modification of Silk Proteins
Source: Insects. 2025 Jun 30;16(7):684. doi: 10.3390/insects16070684 (PMC12295915; doi:10.3390/insects16070684)
Supplement: Supplementary file 1 [file insects-16-00684-s001.zip]

Archive with 1 entries (1 files):
- insects-3698503-supplementary.pdf
